# Supplementary material for: Critical Consciousness as a Framework for Health Equity–Focused Peer Learning
Source: MedEdPORTAL. 2021 Apr 28;17:11145. doi: 10.15766/mep_2374-8265.11145 (PMC8079426; doi:10.15766/mep_2374-8265.11145)
Supplement: Supplementary file 1 — Workshop 1 Presentation.pptxWorkshop 1 Student Handout.docxWorkshop 2 Presentation.pptxWorkshop 2 Student Handout.docxWorkshop 3 Presentation.pptxWorkshop 3 Student Handout.docxWorkshop 4 Presentation.pptxWorkshop 5 Presentation.pptxFacilitator Orientation.pptxWorkshop 1 Facilitator Guide.docxWorkshop 2 Facilitator Guide.docxWorkshop 3 Facilitator Guide.docxWorkshop 4 Facilitator Guide.docxWorkshop 5 Facilitator Guide.docxEvaluation Tools.docx [file mep_2374-8265.11145-s001.zip]

Archive with 16 entries (16 files):
- A. Workshop 1 Presentation.pptx
- B. Workshop 1 Student Handout.docx
- C. Workshop 2 Presentation.pptx
- D. Workshop 2 Student Handout.docx
- E. Workshop 3 Presentation.pptx
- F. Workshop 3 Student Handout.docx
- G. Workshop 4 Presentation.pptx
- H. Workshop 5 Presentation.pptx
- I. Facilitator Orientation.pptx
- J. Workshop 1 Facilitator Guide.docx
- K. Workshop 2 Facilitator Guide.docx
- L. Workshop 3 Facilitator Guide.docx
- M. Workshop 4 Facilitator Guide.docx
- N. Workshop 5 Facilitator Guide.docx
- O. Evaluation Tools.docx
- Educational_Summary_Report_11145.pdf
